# Supplementary material for: Both chronic HBV infection and naturally acquired HBV immunity confer increased risks of B-cell non-Hodgkin lymphoma
Source: BMC Cancer. 2019 May 22;19:477. doi: 10.1186/s12885-019-5718-x (PMC6530193; doi:10.1186/s12885-019-5718-x)
Supplement: Supplementary file 4 — Table S2. Main characteristics of the case-control studies evaluating the association between HBV infection and NHL. Abbreviations: ICD-O3 = International Classification of Disease for Oncology 3rd edition; SEER = Surveillance, Epidemiology, and Results; ICD-10 = International Classification of Diseases-10th revision. (XLS 41 kb) [file 12885_2019_5718_MOESM4_ESM.xls]

## Sheet: Sheet1
Table S2. Main characteristics of the case-control studies evaluating the association between HBV infection and NHL.
Study	Year	Country or Area (HBV prevalence)	Ascertainment period	Source of cases	No. of cases NHL	Source of controls	No. controls	HBV assessment by seropositivity (Yes/No)	NHL assessment	Matching and adjustments
Cucuianu et al.	1999	Romania (Intermediate)	1997–1999	Cancer Institute Cluj newly diagnosed B-cell NHL patients	68	Historical non hospitalized controls	943	Yes	Pathology confirmed all cases	Not reported
Kim et al.	2002	South Korea (High)	1997–1998	Newly diagnosed NHL at Seoul National University Hospital	222	Non-hematologic malignancy diagnosed at Seoul National University Hospital	883	Yes	Pathology confirmed all cases	Age, sex, smoking, alcohol drinking, transfusion history, and anti-HCV antibody
Iwata et al.	2004	Japan (Intermediate)	1995–2001	Newly diagnosed cases of lymphoma at Toranomon Hospital	138	Patients at Toranomon Hospital admitted to orthopedics, ear, nose and throat departments	574	Yes	Pathology confirmed all cases	Age, sex, year of visit,
Marcucci et al.	2006	Italy (Low)	1998–2001	Newly diagnosed NHL at 10 hospitals in Italy	399	Newly diagnosed other disease at the same 10 hospital in Italy	392	Yes	Pathology confirmed all cases	Age, Sex, level of education, place of birth
Lim et al.	2007	Singapore (High)	2001–2005	Newly diagnosed NHL at the National Center Center of Singapore or department of hematology at Singapore General Hospital	498	Historical data from the Singapore National Health Survey	4698	Yes	Pathology confirmed all cases	Not reported
Sonmez et al.	2007	Turkey (Intermediate)	2002–2005	Newly diagnosed NHL at Black Sea Technical University Hospital	109	Patients from orthopedics, general surgery, urology, ophthalmology, and otorhinolaryngology	551	Yes	Pathology confirmed all cases	Not reported
Wang F et al.	2007	China (High)	2001–2006	Newly diagnosed NHL at Sun Ya-Sen University Cancer Center	586	Randomly chosen other individuals who were diagnosed with other cancers (except primary liver) at same hospital	1237	Yes	Pathology confirmed all cases	Age, Sex
Okan et al.	2008	Turkey (Intermediate)	2003–2007	Hematology clinic at Gaziantep University newly diagnosed lymphoproliferative disorder	274	Patients recruited using records from university blood center	802	Yes	Pathology confirmed all cases	Age, Sex
Franceschi et al.	2011	Europe (Low)	1993–1998	Regional cancer registry, health insurances records, pathology registries	739	Cohort participants who were cancer-free, alive, and had blood samples available	1468	Yes	Pathology confirmed all cases	Center, age, sex, date within 3 months, time of day blood collected, fasting status
Anderson et al.	2008	USA (Low)	1993–2002	SEER-Medicare Dataset	33940	5% Random Sample from Medicare Beneficiary Database	122531	No (Single Medicare Claim for HBV)	ICD-O3 coding	Age, Gender, Selection Year
Becker et al.	2012	Europe (Low)	1998–2004	Hospital or clinic based patients in Czech Republic, France, Germany, Ireland, Italy, and Spain	1209	Population registers in Germany and Italy. Hospital patients with diseases other than lymphoma in Czech Republic, Ireland, Italy, and Spain	1375	Yes	Pathology confirmed all cases	Age, Gender, Country, Educational level
Chen et al.	2008	China (High)	2000–2007	Taipei Veterans General Hospital newly diagnosed cases NHL	471	Non-lymphoma cancer patients, HBaAg (-) healthy volunteers	1013	Yes	Pathology confirmed all cases	Not reported
Kang et al.	2011	South Korea (High)	1997–2008	Asan Medical Center pathology records	2442	Patients receiving general medical exams at Asan Medical center	15562	Yes	Pathology confirmed all cases	Age, sex, year of serum collection
Kuniyoshi et al.	2001	Japan (Intermediate)	1990–1998	Newly diagnosed NHL at 3 hospital in Japan	348	Historical Blood donor data from Fukuoka Red Cross Center	1513358	Yes	Pathology confirmed all cases	Not reported
El-sayed et al.	2006	Europe (Low)	2002	Surgical pathology blocks from Natinoal Cancer Institute, Cairo University	29	29 Healthy non hospitalized volunteers	36	Yes	Pathology confirmed all cases	Not reported
Mehdi et al.	2006	Saudi Arabia (High)	1996–2004	Males with newly diagnosed NHL at two hospitals in central Saudi Arabia	565	Historical data on male blood donors	11118	Yes	Pathology confirmed all cases	Not reported
Park et al.	2008	South Korea (High)	1998–2001	Newly diagnosed NHL at Korea Cancer Center Hospital	235	Newly diagnosed advance gastric cancer at Korea Cancer Center Hospital	235	Yes	Pathology confirmed all cases	Age, Sex
Kleinstern et al.	2016	Israel(Intermediate)	2016	Hospital based patients in Italy Israel and Palestine	823	Healthy people from individuals accompanying patients to hospital or health centers	808	Yes	Pathology confirmed all cases	sex, age, marital status and family history of hematopoietic malignancies
Tajima et al.	2016	Japan(Intermediate)	2005-2008	Newly diagnosed NHL from nine clinical centers in the Tohoku district in eastern Japan	1358	Non-hematologic disorders patients admitted to a hospital in the Tohoku Hematology Forum Group	848	Yes	Pathology confirmed all cases	Age , sex
Wei et al.	2017	China(High)	2008-2014	Newly diagnosed NHL at Sun Yat-sen University Cancer Center (SYSUCC)	1749	Non-cancer patients at Sun Yat-sen University Cancer Center (SYSUCC)	5715	Yes	ICD-10 coding	Age , sex , year of diagnosis, smoking drinking and family history of cancer
Taborelli et al.	2016	Italy(Low)	1999-2014	Hospital based patients in Italy and two National Cancer Institutes located in Aviano and in Naples	570	Patients admitted for acute conditions in the same hospital as cases	1002	Yes	Pathology confirmed all cases	Gender, age, study center, years of education, and place of birth;
Kadry et al.	2016	Egypt(Intermediate)	2009-2011	Newly diagnosed lymphoma cases at Medical Oncology Clinics, National Cancer Institute, Cairo University	100	Healthy non hospitalized volunteers	100	Yes	Pathology confirmed all cases	Age , sex ,
Xiong et al.	2017	China(High)	2017	Newly diagnosed lymphoma cases	881	Residents from national serosurvey	81775	Yes	Pathology confirmed all cases	None
Faivre et al.	2015	France(Low)	2015	PCNSL patients in a Paris depaatment	109	Patients treated in the same Department, from 1993 to 2011, for other primary brain tumors (PBT)	319	Yes	Pathology confirmed all cases	Not reported
Wang K et al.	2017	China(High)	2004-2015	Newly diagnosed ENKTL at the Sun Yat-sen University Cancer Center in Guangdong, China	417	Nonmalignant patients at the same hospital.	488	Yes	Pathology confirmed all cases	Sex, age,ABO blood type, HBV infection status, smoking status, alcohol drinking and a family history of cancers
Our data	2017	China(High)	2010-2017	Newly diagnosed NHL at the Union hospital in Wuhan, China	3502	Patients at the same hospital admitted to orthopedics, fracture and traffic accident injury	7004	Yes	Pathology confirmed all cases	Age , sex ,year of diagnosis
Abbreviations: ICD-O3= International Classification of Disease for Oncology 3rd edition; SEER= Surveillance, Epidemiology, and Results; ICD-10= International Classification of Diseases-10th revision.
