# Supplementary material for: Both chronic HBV infection and naturally acquired HBV immunity confer increased risks of B-cell non-Hodgkin lymphoma
Source: BMC Cancer. 2019 May 22;19:477. doi: 10.1186/s12885-019-5718-x (PMC6530193; doi:10.1186/s12885-019-5718-x)
Supplement: Supplementary file 5 — Table S3. Main characteristics of the cohort studies evaluating the association between HBV infection and NHL. Abbreviations: NSW = New South Wales; RCIPD = Registry for Catastrophic Illness Patient Database. (XLS 30 kb) [file 12885_2019_5718_MOESM5_ESM.xls]

## Sheet: Sheet1
Table S3. Main characteristics of the cohort studies evaluating the association between HBV infection and NHL.
Study	Year	Country (HBV prevalence)	Source of cohort	NHL assessment	HBV assessment by seropositivity (Yes/No)	Median follow-up (years)	Follow Up period	Total cohort	Total person years	No. of patients with NHL	Adjustments
Amin et al.	2006	Australia (Low)	NSW Health Department Notifiable Diseases Database	NSW Central Cancer registry	Yes	–	1990–2002	39109	191496	27	Age, sex, calendar year
Yood et al.	2007	USA (Low)	Henry Ford Health System and Kaiser Permanente Database	Henry Ford and Kaiser Permanente Tumor Registry	Yes	3+	1995–2001	209091	802510	119	Site, Age, sex, race, median follow up time, comorbidity index, income, hepatitis C infection
Engles et al.	2010	South Korea (High)	Korean Cancer Prevention Study cohort	National inpatient and outpatient databases	Yes	–	1992-2006	603585	603,585 8,000,000	1038	Age, sex, calendar year
Fwu et al.	2011	China(High)	Taiwan National Hepatitis B Vaccination Registry	National Cancer Registry	Yes	6.91	1983–2001	1782401	2105434	192	Age
Proby et al.	2012	France (Low)	Viral Hepatitis Registry Côte d’Or	Hematological registry of Côte d’Or	Yes	6.15	1994–2005	465	2784	1	None
Abe SK et al.	2015	Japan(Intermediate)	Japan Public Health Center prospective-based Study Cohort II	International Classification of Diseases for Oncology	Yes	15.9	1993–2010	20360	324139	61	Sex, age,area,smoking, alcohol and BMI
Kamiza et al.	2016	China(High)	National Health Insurance Research Database	Registry of Catastrophic Illness Patients	Yes	N	2000–2011	116552	N	44	Sex, age, geographical region, occupation, level of urbanization, monthly income, the presence of comorbidities, and number of outpatient visits
Huang et al.	2017	China(High)	Taiwan National Health Insurance Research Database	RCIPD	Yes	N	1997–2013	38 628	1707000	110	Age, sex and socio-demographic characteristics (ie, income and level of urbanization
Andersen ES et al.	2015	Denmark(Intemediate)	Danish viral hepatitis laboratory cohort	Danish Civil Registration System	Yes	8	1976-2007	30415	N	25	Age, sex
Abbreviations: NSW= New South Wales; RCIPD= Registry for Catastrophic Illness Patient Database.
